# Supplementary material for: The Role of Paraoxonase-1 Activity, Apolipoprotein B Levels, and Apolipoprotein B/Apolipoprotein A-I Ratio as Risk Markers for Aortic Stenosis in Patients with a Bicuspid Aortic Valve
Source: Antioxidants (Basel). 2025 Jan 30;14(2):167. doi: 10.3390/antiox14020167 (PMC11851860; doi:10.3390/antiox14020167)
Supplement: Supplementary file 1 [file antioxidants-14-00167-s001.zip]

Archive with 1 entries (1 files):
- antioxidants-3398001-supplementary.pdf
